# Supplementary material for: Integrated bioinformatics analysis of aberrantly-methylated differentially-expressed genes and pathways in age-related macular degeneration
Source: BMC Ophthalmol. 2020 Mar 24;20:119. doi: 10.1186/s12886-020-01392-2 (PMC7092446; doi:10.1186/s12886-020-01392-2)
Supplement: Supplementary file 1 — Additional file 1: Table S1. The top 100 most significantly differentially expressed genes (DEGs) of GSE29801. To identify DEGs, we used the expression profile from GSE29801 (containing RPE-choroid and retina tissue samples from 41 patients with AMD and 42 normal samples). After data preprocessing and quality assessment using R software, we identified 827 high-expression genes and 592 low-expression genes. The top 100 most significantly DEGs of GSE29801 are shown in Table S1. [file 12886_2020_1392_MOESM1_ESM.xlsx]

## Sheet: Sheet1
Table S1. The top 100 most significantly differentially expressed genes (DEGs) of GSE29801.
	GeneId	GeneSymbol	log FC	P Value
1	9946	CRYZL1	-0.615145	0.000119273
2	10564	ARFGEF2	0.637883	0.000146801
3	400451	FAM174B	0.629007	0.000255046
4	5066	PAM	-0.730286	0.000276135
5	374654	KIF7	0.71702	0.000301147
6	8644	AKR1C3	-0.658426	0.00031063
7	8516	ITGA8	0.94894	0.000318709
8	118491	TTC18	-0.653234	0.000327034
9	140458	ASB5	0.70038	0.000331361
10	54108	CHRAC1	0.710453	0.000374782
11	4060	LUM	-1.46311	0.000397897
12	2289	FKBP5	0.62189	0.00044025
13	1409	CRYAA	-1.23246	0.000464021
14	23209	MLC1	-0.71188	0.000552394
15	7433	VIPR1	0.640541	0.00058698
16	9648	GCC2	-0.539345	0.000638585
17	116113	FOXP4	0.472449	0.000655494
18	4233	MET	0.650482	0.000680587
19	57761	TRIB3	0.599372	0.000727983
20	60484	HAPLN2	0.62688	0.000767672
21	445582	POTEE	0.623501	0.00079195
22	8857	FCGBP	-0.774887	0.000801171
23	84528	RHOXF2	-0.567005	0.000876417
24	9818	NUPL1	-0.590765	0.000889415
25	1595	CYP51A1	0.469805	0.00091875
26	25957	SFRS18	-0.46241	0.000919418
27	54491	FAM105A	0.627455	0.000975485
28	339760	LOC339760	0.515809	0.000982684
29	84163	GTF2IRD2	0.35206	0.000989806
30	7456	WIPF1	0.678672	0.000992216
31	23452	ANGPTL2	0.573541	0.00101993
32	83700	JAM3	0.52826	0.00104024
33	5017	OVOL1	0.667626	0.00104958
34	57730	ANKRD36B	-0.598867	0.00105241
35	116151	C20orf108	0.452983	0.00111496
36	92715	WDR85	-0.339092	0.00113175
37	55529	TMEM55A	0.511485	0.00113351
38	65012	SLC26A10	-0.410463	0.00115926
39	10006	ABI1	-0.440988	0.00115947
40	8266	UBL4A	0.447345	0.00116641
41	1265	CNN2	0.600948	0.00123685
42	2254	FGF9	-1.00584	0.00125132
43	24142	NAT6	0.521104	0.00125586
44	58155	PTBP2	-0.395952	0.00128627
45	2670	GFAP	-0.806496	0.00129529
46	7298	TYMS	-0.679177	0.00131982
47	54431	DNAJC10	0.397614	0.00133524
48	91057	CCDC34	-0.595768	0.00138083
49	4914	NTRK1	-0.697299	0.00140561
50	1238	CCBP2	0.582621	0.0014549
51	9718	ECE2	0.433703	0.00146526
52	875	CBS	0.600378	0.00151725
53	2937	GSS	-0.373335	0.00159186
54	22894	DIS3	0.403098	0.00163954
55	55276	PGM2	-0.567232	0.00164273
56	3249	HPN	-0.579388	0.00168425
57	9732	DOCK4	-0.416391	0.00170298
58	9847	KIAA0528	-0.63481	0.00177692
59	3386	ICAM4	0.556003	0.00177763
60	340390	KIAA1875	-0.484206	0.0018269
61	54103	PION	-0.359563	0.00183501
62	23368	PPP1R13B	0.359346	0.00185342
63	4128	MAOA	0.382209	0.00186121
64	8997	KALRN	0.697008	0.00186569
65	128272	ARHGEF19	-0.477971	0.00192667
66	10797	MTHFD2	0.865693	0.00197138
67	11197	WIF1	-1.02994	0.00197224
68	79789	CLMN	-0.498041	0.00198009
69	6657	SOX2	-0.521205	0.00209962
70	7170	TPM3	0.402197	0.0021263
71	91746	YTHDC1	-0.433235	0.00213941
72	10788	IQGAP2	0.530468	0.00217585
73	22994	AZI1	-0.31989	0.0021947
74	3820	KLRB1	0.627742	0.00219877
75	667	DST	-0.39557	0.00222604
76	9943	OXSR1	0.449051	0.00223395
77	59353	TMEM35	-0.900046	0.00223923
78	84255	SLC37A3	-0.585913	0.00229985
79	9402	GRAP2	0.584063	0.00233197
80	10241	CALCOCO2	0.452685	0.00234615
81	54209	TREM2	-0.589753	0.00236404
82	81031	SLC2A10	0.518918	0.00238713
83	116841	SNAP47	-0.384268	0.00246171
84	6861	SYT5	0.546565	0.00249959
85	8995	TNFSF18	0.62716	0.00250467
86	347733	TUBB2B	-0.764682	0.00253598
87	5188	PET112L	-0.460295	0.00260957
88	196463	P76	0.463508	0.00263544
89	4534	MTM1	-0.514035	0.00271308
90	7494	XBP1	0.545386	0.00271561
91	4041	LRP5	0.442096	0.00272303
92	63969	C15orf49	0.583602	0.00272981
93	10397	NDRG1	-0.431754	0.00279077
94	79870	BAALC	-0.849267	0.00282295
95	23306	TMEM194A	0.59278	0.00284773
96	387921	NHLRC3	-0.488062	0.00285845
97	89876	C3orf15	-0.523442	0.00287535
98	150472	CBWD2	-0.429382	0.002876
99	2239	GPC4	0.511658	0.00294031
100	2828	GPR4	0.558146	0.00297966
