# Supplementary material for: Integrated bioinformatics analysis of aberrantly-methylated differentially-expressed genes and pathways in age-related macular degeneration
Source: BMC Ophthalmol. 2020 Mar 24;20:119. doi: 10.1186/s12886-020-01392-2 (PMC7092446; doi:10.1186/s12886-020-01392-2)
Supplement: Supplementary file 2 — Additional file 2: Table S2. The top 100 most significantly differentially methylated genes (DMGs) of GSE29801. To identify DMGs, we used the methylation profile from GSE102952 (containing peripheral blood samples of 9 AMD patients and 9 normal controls). After data preprocessing and quality assessment using R software, we identified 4117 hypermethylated genes and 511 hypomethylated genes. The top 100 most significantly DMGs of GSE102952 are shown in Table S2. [file 12886_2020_1392_MOESM2_ESM.xlsx]

## Sheet: Sheet1
Table S2. The top 100 most significantly differentially methylated genes (DMGs) of GSE29801.
	GeneId	GeneSymbol	log FC	P Value
1	56111	PCDHGA4	0.0837045	8.09589e-07
2	29122	PRSS50	0.134422	9.93874e-07
3	2834	PRLHR	0.0506488	6.11079e-05
4	4352	MPL	0.422893	6.39278e-05
5	2903	GRIN2A	-0.0999314	7.02168e-05
6	689	BTF3	0.034478	8.22325e-05
7	55219	MACO1	-0.480303	0.00011093
8	84885	ZDHHC12	0.0394053	0.000139946
9	114294	LACTB	0.0261474	0.00014664
10	23435	TARDBP	0.021912	0.000174829
11	66037	BOLL	0.0433838	0.000177788
12	132625	ZFP42	0.0398797	0.00018028
13	100170841	EPOP	-0.114448	0.000230379
14	5264	PHYH	-0.0724836	0.000283737
15	25913	POT1	0.0246436	0.00029219
16	8874	ARHGEF7	0.0332163	0.00030327
17	5208	PFKFB2	0.089334	0.000354412
18	140901	STK35	0.0331643	0.00035711
19	51596	CUTA	0.0232467	0.000371027
20	684	BST2	-0.130028	0.000409908
21	89780	WNT3A	0.0560445	0.000420259
22	51622	CCZ1	0.102369	0.00042337
23	5734	PTGER4	-0.0374077	0.000435152
24	27042	UTP25	0.0666104	0.000444915
25	26049	FAM169A	0.0633107	0.000458703
26	22901	ARSG	0.0311302	0.000464883
27	541468	LURAP1	0.148433	0.00053531
28	10528	NOP56	0.0368911	0.00053545
29	387890	TMEM233	-0.054078	0.000537498
30	259230	SGMS1	0.0495885	0.000541952
31	84073	MYCBPAP	-0.0529318	0.000583236
32	54832	VPS13C	0.0580154	0.00059278
33	677810	SNORA26	0.0263922	0.000606797
34	685	BTC	0.0436554	0.000628037
35	153743	PPP1R2B	0.0858596	0.000629171
36	6402	SELL	-0.104527	0.000632479
37	55128	TRIM68	0.0161495	0.000664028
38	653505	PPIAL4A	-0.289748	0.00068086
39	148867	SLC30A7	0.0429492	0.000697652
40	55205	ZNF532	-0.0786771	0.000698984
41	26829	RNU5E-1	-0.0620104	0.000770163
42	5129	CDK18	-0.128139	0.00077997
43	4071	TM4SF1	-0.0956289	0.000782491
44	64689	GORASP1	0.0631787	0.000793105
45	162387	MFSD6L	-0.0549328	0.000794665
46	8326	FZD9	0.0186135	0.000830051
47	84256	FLYWCH1	0.0203216	0.000867459
48	84631	SLITRK2	-0.091196	0.000881109
49	494188	FBXO47	0.0916558	0.000907835
50	64847	SPATA20	-0.0569027	0.000908056
51	201158	TVP23C	0.0691205	0.000966375
52	6668	SP2	0.0336305	0.000975567
53	8833	GMPS	0.0175385	0.000986635
54	171425	CLYBL	0.0727394	0.000989459
55	8905	AP1S2	0.0377967	0.00103177
56	7275	TUB	0.0576369	0.0010445
57	6812	STXBP1	0.0608854	0.00105814
58	51637	RTRAF	0.0330391	0.00106091
59	3691	ITGB4	-0.0536999	0.00108564
60	55269	PSPC1	0.088423	0.00111813
61	4133	MAP2	0.0818641	0.00113353
62	245806	VGLL2	-0.0956203	0.00113439
63	80031	SEMA6D	-0.0653286	0.00114397
64	6046	BRD2	0.0152156	0.00117941
65	63917	GALNT11	0.0252806	0.00118338
66	8641	PCDHGB4	0.082877	0.00121152
67	56181	MTFR1L	0.0175521	0.00121423
68	4493	MT1E	0.0570083	0.00122807
69	65990	FAM173A	0.0293933	0.0012359
70	254050	LRRC43	0.0358335	0.00123937
71	84912	SLC35B4	0.0231772	0.00124146
72	7163	TPD52	0.0512151	0.00124389
73	284366	KLK9	0.151304	0.00125332
74	3985	LIMK2	0.0208794	0.00126519
75	9760	TOX	0.0138942	0.00132827
76	8208	CHAF1B	0.0203485	0.00132903
77	6558	SLC12A2	0.0207479	0.00134741
78	3600	IL15	-0.128947	0.00134963
79	54845	ESRP1	-0.0729357	0.0013677
80	93081	TEX30	0.0202764	0.00137326
81	374470	C12orf42	0.0537409	0.00137639
82	6375	XCL1	-0.110335	0.00138609
83	2100	ESR2	-0.114981	0.00140495
84	9221	NOLC1	0.017783	0.00143721
85	3202	HOXA5	0.0509244	0.00144339
86	11103	KRR1	0.0348397	0.00144909
87	27094	KCNMB3	0.0335579	0.0014554
88	79718	TBL1XR1	-0.135412	0.00147853
89	10732	TCFL5	0.0195496	0.00150795
90	1369	CPN1	-0.117368	0.00151663
91	146713	RBFOX3	-0.12887	0.00153915
92	6674	SPAG1	-0.129694	0.00153977
93	84441	MAML2	0.0545003	0.00155282
94	56128	PCDHB8	0.0949093	0.00157463
95	10579	TACC2	-0.0991443	0.00157545
96	168391	GALNTL5	-0.111615	0.00157759
97	54897	CASZ1	0.0863731	0.0015781
98	5868	RAB5A	0.0256626	0.00159649
99	58158	NEUROD4	-0.0755996	0.00161668
100	205147	AMER3	0.0220213	0.00162345
