# Supplementary material for: Integrated bioinformatics analysis of aberrantly-methylated differentially-expressed genes and pathways in age-related macular degeneration
Source: BMC Ophthalmol. 2020 Mar 24;20:119. doi: 10.1186/s12886-020-01392-2 (PMC7092446; doi:10.1186/s12886-020-01392-2)
Supplement: Supplementary file 3 — Additional file 3: Table S3. Identification of aberrantly methylated-differentially expressed genes (DEGs) in age-related macular degeneration (AMD). To further explore the aberrantly methylated DEGs, hypo-methylated, high-expression genes (Hypo-HGs) were obtained by overlapping hypomethylated and up-regulated genes; hyper-methylated, low-expression genes (Hyper-LGs) were obtained by overlapping hypermethylated and down-regulated genes. We identified 24 Hypo-HGs and 153 Hyper-LGs, and all genes are shown in Table S3. [file 12886_2020_1392_MOESM3_ESM.xlsx]

## Sheet: Sheet1
Table S3. Identification of aberrantly methylated-differentially expressed genes in age-related macular degeneration (AMD)
Hypomethylation-high expression genes (Hypo-HGs)
	GeneId	GeneSymbol
1	91851	CHRDL1
2	4921	DDR2
3	159989	DEUP1
4	157769	FAM91A1
5	9908	G3BP2
6	23464	GCAT
7	9247	GCM2
8	723790	HIST2H2AA4
9	374654	KIF7
10	197257	LDHD
11	160492	LMNTD1
12	4923	NTSR1
13	10762	NUP50
14	78990	OTUB2
15	54491	OTULINL
16	55529	PIP4P2
17	8394	PIP5K1A
18	5307	PITX1
19	8631	SKAP1
20	6545	SLC7A4
21	6869	TACR1
22	26022	TMEM98
23	7143	TNR
24	80146	UXS1
Hypermethylation-low expression genes (Hyper-LGs)
	GeneId	GeneSymbol
1	57505	AARS2
2	5826	ABCD4
3	9510	ADAMTS1
4	120	ADD3
5	23394	ADNP
6	54806	AHI1
7	113146	AHNAK2
8	205147	AMER3
9	85300	ATCAY
10	8455	ATRN
11	4287	ATXN3
12	64343	AZI2
13	148789	B3GALNT2
14	11176	BAZ2A
15	594	BCKDHB
16	144577	C12orf66
17	9847	C2CD5
18	8618	CADPS
19	153733	CCDC112
20	885	CCK
21	51622	CCZ1
22	8317	CDC7
23	23670	CEMIP2
24	57562	CEP126
25	22994	CEP131
26	55722	CEP72
27	55636	CHD7
28	1152	CKB
29	56650	CLDND1
30	1047	CLGN
31	4848	CNOT2
32	91522	COL23A1
33	58190	CTDSP1
34	131566	DCBLD2
35	23564	DDAH2
36	1660	DHX9
37	27122	DKK3
38	1746	DLX2
39	9093	DNAJA3
40	92715	DPH7
41	10072	DPP3
42	79659	DYNC2H1
43	26098	EDRF1
44	8726	EED
45	6923	ELOB
46	144363	ETFRF1
47	25817	FAM19A5
48	143684	FAM76B
49	55120	FANCL
50	2232	FDXR
51	2254	FGF9
52	2319	FLOT2
53	2304	FOXE1
54	5188	GATB
55	26088	GGA1
56	2861	GPR37
57	2897	GRIK1
58	2905	GRIN2C
59	2868	GRK4
60	2937	GSS
61	3020	H3F3A
62	220988	HNRNPA3
63	27152	INTU
64	23522	KAT6B
65	3752	KCND3
66	9674	KIAA0040
67	57498	KIDINS220
68	55220	KLHDC8A
69	57563	KLHL8
70	8567	MADD
71	4137	MAPT
72	4208	MEF2C
73	84641	MFSD14B
74	4291	MLF1
75	4352	MPL
76	84437	MSANTD4
77	7978	MTERF1
78	284086	NEK8
79	387921	NHLRC3
80	51199	NIN
81	51299	NRN1
82	9818	NUP58
83	79676	OGFOD2
84	5066	PAM
85	5080	PAX6
86	94104	PAXBP1
87	5101	PCDH9
88	10846	PDE10A
89	5144	PDE4D
90	55066	PDPR
91	5194	PEX13
92	5208	PFKFB2
93	51105	PHF20L1
94	112885	PHF21B
95	389072	PLEKHM3
96	8612	PLPP2
97	25957	PNISR
98	5530	PPP3CA
99	138639	PTPDC1
100	5792	PTPRF
101	376267	RAB15
102	53917	RAB24
103	5984	RFC4
104	89941	RHOT2
105	146760	RTN4RL1
106	6309	SC5D
107	57515	SERINC1
108	8879	SGPL1
109	56996	SLC12A9
110	253512	SLC25A30
111	6546	SLC8A1
112	10569	SLU7
113	23049	SMG1
114	56006	SMG9
115	79753	SNIP1
116	8835	SOCS2
117	6656	SOX1
118	26206	SPAG8
119	140890	SREK1
120	9295	SRSF11
121	6804	STX1A
122	283507	SUGT1P3
123	6829	SUPT5H
124	9899	SV2B
125	23435	TARDBP
126	7042	TGFB2
127	221981	THSD7A
128	66000	TMEM108
129	89894	TMEM116
130	91304	TMEM259
131	80006	TRAPPC13
132	114088	TRIM9
133	55687	TRMU
134	80746	TSEN2
135	128553	TSHZ2
136	5756	TWF1
137	51271	UBAP1
138	81552	VOPP1
139	10311	VPS26C
140	51322	WAC
141	11180	WDR6
142	11197	WIF1
143	91746	YTHDC1
144	7534	YWHAZ
145	54503	ZDHHC13
146	7559	ZNF12
147	10780	ZNF234
148	84449	ZNF333
149	57573	ZNF471
150	84765	ZNF577
151	57507	ZNF608
152	7562	ZNF708
153	55769	ZNF83
